# Supplementary material for: A diversified, widespread microbial gene cluster encodes homologs of methyltransferases involved in methanogenesis
Source: bioRxiv. 2023 Nov 11:2023.07.31.551370. Originally published 2023 Jul 31. Preprint. [Version 4] doi: 10.1101/2023.07.31.551370 (PMC10418091; doi:10.1101/2023.07.31.551370)
Supplement: Supplement 2 [file media-2.zip]

Archive with 4 entries (4 files):
- Corrinoid_protein_tree_unrooted.newick
- Mlp_tree_unrooted.newick
- RamRACE_protein_tree_unrooted.newick
- Rooted_Mlp_tree.newick
